# Supplementary material for: Pilot Study of the Applicability, Usability, and Accuracy of the Nutricate© Online Application, a New Dietary Intake Assessment Tool for Managing Infant Cow’s Milk Allergy
Source: Nutrients. 2023 Feb 20;15(4):1045. doi: 10.3390/nu15041045 (PMC9960076; doi:10.3390/nu15041045)
Supplement: Supplementary file 1 [file nutrients-15-01045-s001.zip]

Archive with 1 entries (1 files):
- nutrients-2138453-supplementary.pdf
